# Supplementary material for: Fetal development of functional thalamocortical and cortico–cortical connectivity
Source: Cereb Cortex. 2022 Dec 15;33(9):5613–24. doi: 10.1093/cercor/bhac446 (PMC10152101; doi:10.1093/cercor/bhac446)
Supplement: SourceFiles_bhac446 [file sourcefiles_bhac446.zip]

Archive with 14 entries (14 files):
- main.tex
- ref.bib
- Figures/workflow.png
- Figures/ThC-Visual.png
- Figures/TableS1.png
- Figures/Overall.png
- Figures/Outliers.png
- Figures/LI.png
- Figures/cortical-labels.png
- Figures/CCTrajInf.png
- Figures/Case-selectionProcedure.png
- Figures/Similarity_ffmri_conn3.png
- Figures/robustness.png
- Figures/InflectionTime.png
