# Supplementary material for: Fetal development of functional thalamocortical and cortico–cortical connectivity
Source: Cereb Cortex. 2022 Dec 15;33(9):5613–24. doi: 10.1093/cercor/bhac446 (PMC10152101; doi:10.1093/cercor/bhac446)
Supplement: SourceFiles_bhac446 [file sourcefiles_bhac446.zip › ref.bib]

@article{turk2017spatiotemporal,
  title={Spatiotemporal alignment of in utero BOLD-MRI series},
  author={Turk, Esra Abaci and Luo, Jie and Gagoski, Borjan and Pascau, Javier and Bibbo, Carolina and Robinson, Julian N and Grant, P Ellen and Adalsteinsson, Elfar and Golland, Polina and Malpica, Norberto},
  journal={Journal of Magnetic Resonance Imaging},
  volume={46},
  number={2},
  pages={403--412},
  year={2017},
  publisher={Wiley Online Library}
}
@article{sobotka2022motion,
  title={Motion correction and volumetric reconstruction for fetal functional magnetic resonance imaging data},
  author={Sobotka, Daniel and Ebner, Michael and Schwartz, Ernst and Nenning, Karl-Heinz and Taymourtash, Athena and Vercauteren, Tom and Ourselin, Sebastien and Kasprian, Gregor and Prayer, Daniela and Langs, Georg and others},
  journal={NeuroImage},
  volume={255},
  pages={119213},
  year={2022},
  publisher={Elsevier}
}
@article{ebner2020automated,
  title={An automated framework for localization, segmentation and super-resolution reconstruction of fetal brain MRI},
  author={Ebner, Michael and Wang, Guotai and Li, Wenqi and Aertsen, Michael and Patel, Premal A and Aughwane, Rosalind and Melbourne, Andrew and Doel, Tom and Dymarkowski, Steven and De Coppi, Paolo and others},
  journal={NeuroImage},
  volume={206},
  pages={116324},
  year={2020},
  publisher={Elsevier}
}
@article{hallquist2013nuisance,
  title={The nuisance of nuisance regression: spectral misspecification in a common approach to resting-state fMRI preprocessing reintroduces noise and obscures functional connectivity},
  author={Hallquist, Michael N and Hwang, Kai and Luna, Beatriz},
  journal={Neuroimage},
  volume={82},
  pages={208--225},
  year={2013},
  publisher={Elsevier}
}
@article{behzadi2007component,
  title={A component based noise correction method (CompCor) for BOLD and perfusion based fMRI},
  author={Behzadi, Yashar and Restom, Khaled and Liau, Joy and Liu, Thomas T},
  journal={Neuroimage},
  volume={37},
  number={1},
  pages={90--101},
  year={2007},
  publisher={Elsevier}
}
@incollection{taymourtash2019quantifying,
  title={Quantifying Residual Motion Artifacts in Fetal fMRI Data},
  author={Taymourtash, Athena and Schwartz, Ernst and Nenning, Karl-Heinz and Sobotka, Daniel and Diogo, Mariana and Kasprian, Gregor and Prayer, Daniela and Langs, Georg},
  booktitle={Smart Ultrasound Imaging and Perinatal, Preterm and Paediatric Image Analysis},
  pages={171--180},
  year={2019},
  publisher={Springer}
}
@article{gholipour2017normative,
  title={A normative spatiotemporal MRI atlas of the fetal brain for automatic segmentation and analysis of early brain growth},
  author={Gholipour, Ali and Rollins, Caitlin K and Velasco-Annis, Clemente and Ouaalam, Abdelhakim and Akhondi-Asl, Alireza and Afacan, Onur and Ortinau, Cynthia M and Clancy, Sean and Limperopoulos, Catherine and Yang, Edward and others},
  journal={Scientific reports},
  volume={7},
  number={1},
  pages={1--13},
  year={2017},
  publisher={Nature Publishing Group}
}
@article{alcauter2014development,
  title={Development of thalamocortical connectivity during infancy and its cognitive correlations},
  author={Alcauter, Sarael and Lin, Weili and Smith, J Keith and Short, Sarah J and Goldman, Barbara D and Reznick, J Steven and Gilmore, John H and Gao, Wei},
  journal={Journal of Neuroscience},
  volume={34},
  number={27},
  pages={9067--9075},
  year={2014},
  publisher={Soc Neuroscience}
}
@article{toulmin2015specialization,
  title={Specialization and integration of functional thalamocortical connectivity in the human infant},
  author={Toulmin, Hilary and Beckmann, Christian F and O'Muircheartaigh, Jonathan and Ball, Gareth and Nongena, Pumza and Makropoulos, Antonios and Ederies, Ashraf and Counsell, Serena J and Kennea, Nigel and Arichi, Tomoki and others},
  journal={Proceedings of the National Academy of Sciences},
  volume={112},
  number={20},
  pages={6485--6490},
  year={2015},
  publisher={National Acad Sciences}
}
@article{cai2017functional,
  title={Functional thalamocortical connectivity development and alterations in preterm infants during the neonatal period},
  author={Cai, Yue and Wu, Xiushuang and Su, Zihui and Shi, Yuan and Gao, Jia-Hong},
  journal={Neuroscience},
  volume={356},
  pages={22--34},
  year={2017},
  publisher={Elsevier}
}
@article{hwang2017human,
  title={The human thalamus is an integrative hub for functional brain networks},
  author={Hwang, Kai and Bertolero, Maxwell A and Liu, William B and D'esposito, Mark},
  journal={Journal of Neuroscience},
  volume={37},
  number={23},
  pages={5594--5607},
  year={2017},
  publisher={Soc Neuroscience}
}
@article{ferradal2019system,
  title={System-specific patterns of thalamocortical connectivity in early brain development as revealed by structural and functional MRI},
  author={Ferradal, Silvina L and Gagoski, Borjan and Jaimes, Camilo and Yi, Francesca and Carruthers, Clarisa and Vu, Catherine and Litt, Jonathan S and Larsen, Ryan and Sutton, Brad and Grant, P Ellen and others},
  journal={Cerebral Cortex},
  volume={29},
  number={3},
  pages={1218--1229},
  year={2019},
  publisher={Oxford University Press}
}
@article{zhang2010noninvasive,
  title={Noninvasive functional and structural connectivity mapping of the human thalamocortical system},
  author={Zhang, Dongyang and Snyder, Abraham Z and Shimony, Joshua S and Fox, Michael D and Raichle, Marcus E},
  journal={Cerebral cortex},
  volume={20},
  number={5},
  pages={1187--1194},
  year={2010},
  publisher={Oxford University Press}
}
@article{lambert2017defining,
  title={Defining thalamic nuclei and topographic connectivity gradients in vivo},
  author={Lambert, Christian and Simon, Henry and Colman, Jordan and Barrick, Thomas R},
  journal={Neuroimage},
  volume={158},
  pages={466--479},
  year={2017},
  publisher={Elsevier}
}
@article{kostovic2006prolonged,
  title={Prolonged coexistence of transient and permanent circuitry elements in the developing cerebral cortex of fetuses and preterm infants},
  author={Kostovi{\'c}, Ivica and Juda{\v{s}}, Milo{\v{s}}},
  journal={Developmental Medicine \& Child Neurology},
  volume={48},
  number={5},
  pages={388--393},
  year={2006},
  publisher={Wiley Online Library}
}
@article{penn1999brain,
  title={Brain waves and brain wiring: the role of endogenous and sensory-driven neural activity in development},
  author={Penn, Anna A and Shatz, Carla J},
  journal={Pediatric research},
  volume={45},
  number={4},
  pages={447--458},
  year={1999},
  publisher={Nature Publishing Group}
}
@article{vasung2016quantitative,
  title={Quantitative and qualitative analysis of transient fetal compartments during prenatal human brain development},
  author={Vasung, Lana and Lepage, Claude and Rado{\v{s}}, Milan and Pletikos, Mihovil and Goldman, Jennifer S and Richiardi, Jonas and Ragu{\v{z}}, Marina and Fischi-G{\'o}mez, Elda and Karama, Sherif and Huppi, Petra S and others},
  journal={Frontiers in neuroanatomy},
  volume={10},
  pages={11},
  year={2016},
  publisher={Frontiers}
}
@article{ball2015thalamocortical,
  title={Thalamocortical connectivity predicts cognition in children born preterm},
  author={Ball, Gareth and Pazderova, Libuse and Chew, Andrew and Tusor, Nora and Merchant, Nazakat and Arichi, Tomoki and Allsop, Joanna M and Cowan, Frances M and Edwards, A David and Counsell, Serena J},
  journal={Cerebral cortex},
  volume={25},
  number={11},
  pages={4310--4318},
  year={2015},
  publisher={Oxford University Press}
}
@article{van2016functional,
  title={Functional connectivity of the human brain in utero},
  author={van den Heuvel, Marion I and Thomason, Moriah E},
  journal={Trends in cognitive sciences},
  volume={20},
  number={12},
  pages={931--939},
  year={2016},
  publisher={Elsevier}
}
@article{you2016robust,
  title={Robust preprocessing for stimulus-based functional MRI of the moving fetus},
  author={You, Wonsang and Evangelou, Iordanis E and Zun, Zungho and Andescavage, Nickie and Limperopoulos, Catherine},
  journal={Journal of Medical Imaging},
  volume={3},
  number={2},
  pages={026001},
  year={2016},
  publisher={International Society for Optics and Photonics}
}
@article{ball2013influence,
  title={The influence of preterm birth on the developing thalamocortical connectome},
  author={Ball, Gareth and Boardman, James P and Aljabar, Paul and Pandit, Anand and Arichi, Tomoki and Merchant, Nazakat and Rueckert, Daniel and Edwards, A David and Counsell, Serena J},
  journal={Cortex},
  volume={49},
  number={6},
  pages={1711--1721},
  year={2013},
  publisher={Elsevier}
}
@article{toulmin2020functional,
  title={Functional thalamocortical connectivity at term equivalent age and outcome at 2 years in infants born preterm},
  author={Toulmin, Hilary L and O'Muircheataigh, Jonathan and Counsell, Serena J and Falconer, Shona and Chew, Andrew and Beckmann, Christian F and Edwards, A David},
  journal={Cortex},
  year={2020},
  publisher={Elsevier}
}
@article{jakab2020mental,
  title={Mental development is associated with cortical connectivity of the ventral and nonspecific thalamus of preterm newborns},
  author={Jakab, Andras and Natalucci, Giancarlo and Koller, Brigitte and Tuura, Ruth and Ruegger, Christoph and Hagmann, Cornelia},
  journal={bioRxiv},
  year={2020},
  publisher={Cold Spring Harbor Laboratory}
}
@article{nair2020altered,
  title={Altered Thalamocortical Connectivity in Six-Week Old Infants at High Familial Risk for Autism Spectrum Disorder},
  author={Nair, Aarti and Jalal, Rhideeta and Liu, Janelle and Tsang, Tawny and McDonald, Nicole and Jackson, Lisa and Ponting, Carolyn and Jeste, Shafali and Bookheimer, Susan and Dapretto, Mirella},
  journal={bioRxiv},
  year={2020},
  publisher={Cold Spring Harbor Laboratory}
}
@article{vasung2019exploring,
  title={Exploring early human brain development with structural and physiological neuroimaging},
  author={Vasung, Lana and Turk, Esra Abaci and Ferradal, Silvina L and Sutin, Jason and Stout, Jeffrey N and Ahtam, Banu and Lin, Pei-Yi and Grant, P Ellen},
  journal={Neuroimage},
  volume={187},
  pages={226--254},
  year={2019},
  publisher={Elsevier}
}
@article{kasprian2011prenatal,
  title={The prenatal origin of hemispheric asymmetry: an in utero neuroimaging study},
  author={Kasprian, Gregor and Langs, Georg and Brugger, Peter C and Bittner, Mario and Weber, Michael and Arantes, Mavilde and Prayer, Daniela},
  journal={Cerebral cortex},
  volume={21},
  number={5},
  pages={1076--1083},
  year={2011},
  publisher={Oxford University Press}
}
@article{habas2012early,
  title={Early folding patterns and asymmetries of the normal human brain detected from in utero MRI},
  author={Habas, Piotr A and Scott, Julia A and Roosta, Ahmad and Rajagopalan, Vidya and Kim, Kio and Rousseau, Francois and Barkovich, A James and Glenn, Orit A and Studholme, Colin},
  journal={Cerebral cortex},
  volume={22},
  number={1},
  pages={13--25},
  year={2012},
  publisher={Oxford University Press}
}
@article{wilkinson2017migration,
  title={Migration pathways of thalamic neurons and development of thalamocortical connections in humans revealed by diffusion MR tractography},
  author={Wilkinson, Molly and Kane, Tara and Wang, Rongpin and Takahashi, Emi},
  journal={Cerebral Cortex},
  volume={27},
  number={12},
  pages={5683--5695},
  year={2017},
  publisher={Oxford University Press}
}
@article{takahashi2012emerging,
  title={Emerging cerebral connectivity in the human fetal brain: an MR tractography study},
  author={Takahashi, Emi and Folkerth, Rebecca D and Galaburda, Albert M and Grant, Patricia E},
  journal={Cerebral cortex},
  volume={22},
  number={2},
  pages={455--464},
  year={2012},
  publisher={Oxford University Press}
}
@article{krsnik2017growth,
  title={Growth of thalamocortical fibers to the somatosensory cortex in the human fetal brain},
  author={Krsnik, {\v{Z}}eljka and Maji{\'c}, Visnja and Vasung, Lana and Huang, Hao and Kostovi{\'c}, Ivica},
  journal={Frontiers in neuroscience},
  volume={11},
  pages={233},
  year={2017},
  publisher={Frontiers}
}
@article{wang2017convergence,
  title={Convergence of cortical, thalamocortical, and callosal pathways during human fetal development revealed by diffusion MRI tractography},
  author={Wang, Rongpin and Wilkinson, Molly and Kane, Tara and Takahashi, Emi},
  journal={Frontiers in neuroscience},
  volume={11},
  pages={576},
  year={2017},
  publisher={Frontiers}
}
@article{jaimes2018probabilistic,
  title={Probabilistic tractography-based thalamic parcellation in healthy newborns and newborns with congenital heart disease},
  author={Jaimes, Camilo and Cheng, Henry H and Soul, Janet and Ferradal, Silvina and Rathi, Yogesh and Gagoski, Borjan and Newburger, Jane W and Grant, P Ellen and Z{\"o}llei, Lilla},
  journal={Journal of Magnetic Resonance Imaging},
  volume={47},
  number={6},
  pages={1626--1637},
  year={2018},
  publisher={Wiley Online Library}
}
@book{sherman2013functional,
  title={Functional connections of cortical areas: a new view from the thalamus},
  author={Sherman, S Murray and Guillery, Rainer W},
  year={2013},
  publisher={MIT press}
}
@article{jones2001thalamic,
  title={The thalamic matrix and thalamocortical synchrony},
  author={Jones, Edward G},
  journal={Trends in neurosciences},
  volume={24},
  number={10},
  pages={595--601},
  year={2001},
  publisher={Elsevier}
}
@article{kasprian2008utero,
  title={In utero tractography of fetal white matter development},
  author={Kasprian, Gregor and Brugger, Peter C and Weber, Michael and Krss{\'a}k, Martin and Krampl, Elisabeth and Herold, Christian and Prayer, Daniela},
  journal={Neuroimage},
  volume={43},
  number={2},
  pages={213--224},
  year={2008},
  publisher={Elsevier}
}
@inproceedings{vanhatalo2006development,
  title={Development of neonatal EEG activity: from phenomenology to physiology},
  author={Vanhatalo, Sampsa and Kaila, Kai},
  booktitle={Seminars in Fetal and Neonatal Medicine},
  volume={11},
  pages={471--478},
  year={2006},
  organization={Elsevier}
}
@article{thomason2014intrinsic,
  title={Intrinsic functional brain architecture derived from graph theoretical analysis in the human fetus},
  author={Thomason, Moriah E and Brown, Jesse A and Dassanayake, Maya T and Shastri, Rupal and Marusak, Hilary A and Hernandez-Andrade, Edgar and Yeo, Lami and Mody, Swati and Berman, Susan and Hassan, Sonia S and others},
  journal={PLoS one},
  volume={9},
  number={5},
  pages={e94423},
  year={2014},
  publisher={Public Library of Science San Francisco, USA}
}
@article{kwon2015adaptive,
  title={Adaptive mechanisms of developing brain: cerebral lateralization in the prematurely-born},
  author={Kwon, Soo Hyun and Scheinost, Dustin and Lacadie, Cheryl and Sze, Gordon and Schneider, Karen C and Dai, Feng and Constable, R Todd and Ment, Laura R},
  journal={Neuroimage},
  volume={108},
  pages={144--150},
  year={2015},
  publisher={Elsevier}
}
@article{pletikos2014temporal,
  title={Temporal specification and bilaterality of human neocortical topographic gene expression},
  author={Pletikos, Mihovil and Sousa, Andre MM and Sedmak, Goran and Meyer, Kyle A and Zhu, Ying and Cheng, Feng and Li, Mingfeng and Kawasawa, Yuka Imamura and {\v{S}}estan, Nenad},
  journal={Neuron},
  volume={81},
  number={2},
  pages={321--332},
  year={2014},
  publisher={Elsevier}
}
@article{thomason2020development,
  title={Development of brain networks in utero: Relevance for common neural disorders},
  author={Thomason, Moriah E},
  journal={Biological psychiatry},
  volume={88},
  number={1},
  pages={40--50},
  year={2020},
  publisher={Elsevier}
}
@inproceedings{schwartz2016modeling,
  title={Modeling fetal cortical expansion using graph-regularized Gompertz models},
  author={Schwartz, Ernst and Kasprian, Gregor and Jakab, Andr{\'a}s and Prayer, Daniela and Sch{\"o}pf, Veronika and Langs, Georg},
  booktitle={International Conference on Medical Image Computing and Computer-Assisted Intervention},
  pages={247--254},
  year={2016},
  organization={Springer}
}
@article{kuklisova2012reconstruction,
  title={Reconstruction of fetal brain MRI with intensity matching and complete outlier removal},
  author={Kuklisova-Murgasova, Maria and Quaghebeur, Gerardine and Rutherford, Mary A and Hajnal, Joseph V and Schnabel, Julia A},
  journal={Medical image analysis},
  volume={16},
  number={8},
  pages={1550--1564},
  year={2012},
  publisher={Elsevier}
}
@article{kostovic2010development,
  title={The development of the subplate and thalamocortical connections in the human foetal brain},
  author={Kostovi{\'c}, Ivica and Juda{\v{s}}, Milo{\v{s}}},
  journal={Acta paediatrica},
  volume={99},
  number={8},
  pages={1119--1127},
  year={2010},
  publisher={Wiley Online Library}
}
@article{jakab2014fetal,
  title={Fetal functional imaging portrays heterogeneous development of emerging human brain networks},
  author={Jakab, Andr{\'a}s and Schwartz, Ernst and Kasprian, Gregor and Gruber, Gerlinde M and Prayer, Daniela and Sch{\"o}pf, Veronika and Langs, Georg},
  journal={Frontiers in human neuroscience},
  volume={8},
  pages={852},
  year={2014},
  publisher={Frontiers}
}
@article{catalano1998activity,
  title={Activity-dependent cortical target selection by thalamic axons},
  author={Catalano, Susan M and Shatz, Carla J},
  journal={Science},
  volume={281},
  number={5376},
  pages={559--562},
  year={1998},
  publisher={American Association for the Advancement of Science}
}
@article{katz1996synaptic,
  title={Synaptic activity and the construction of cortical circuits},
  author={Katz, Larry C and Shatz, Carla J},
  journal={Science},
  volume={274},
  number={5290},
  pages={1133--1138},
  year={1996},
  publisher={American Association for the Advancement of Science}
}
@article{mastronarde1989correlated,
  title={Correlated firing of retinal ganglion cells},
  author={Mastronarde, David N},
  journal={Trends in neurosciences},
  volume={12},
  number={2},
  pages={75--80},
  year={1989},
  publisher={Elsevier}
}
@article{vasung2020quantitative,
  title={Quantitative in vivo MRI assessment of structural asymmetries and sexual dimorphism of transient fetal compartments in the human brain},
  author={Vasung, Lana and Rollins, Caitlin K and Yun, Hyuk Jin and Velasco-Annis, Clemente and Zhang, Jennings and Wagstyl, Konrad and Evans, Alan and Warfield, Simon K and Feldman, Henry A and Grant, P Ellen and others},
  journal={Cerebral Cortex},
  volume={30},
  number={3},
  pages={1752--1767},
  year={2020},
  publisher={Oxford University Press}
}
@article{horton1996adult,
  title={An adult-like pattern of ocular dominance columns in striate cortex of newborn monkeys prior to visual experience},
  author={Horton, Jonathan C and Hocking, Davina R},
  journal={Journal of Neuroscience},
  volume={16},
  number={5},
  pages={1791--1807},
  year={1996},
  publisher={Soc Neuroscience}
}
@article{kostovic2020enigmatic,
  title={The enigmatic fetal subplate compartment forms an early tangential cortical nexus and provides the framework for construction of cortical connectivity},
  author={Kostovi{\'c}, Ivica},
  journal={Progress in Neurobiology},
  volume={194},
  pages={101883},
  year={2020},
  publisher={Elsevier}
}
@article{schwartz2021prenatal,
  title={The prenatal morphomechanic impact of agenesis of the corpus callosum on human brain structure and asymmetry},
  author={Schwartz, Ernst and Diogo, Mariana Cardoso and Glatter, Sarah and Seidl, Rainer and Brugger, Peter C and Gruber, Gerlinde M and Kiss, Herbert and Nenning, Karl-Heinz and IRC5 consortium and Langs, Georg and others},
  journal={Cerebral Cortex},
  volume={31},
  number={9},
  pages={4024--4037},
  year={2021},
  publisher={Oxford University Press}
}
@article{thomason2017weak,
  title={Weak functional connectivity in the human fetal brain prior to preterm birth},
  author={Thomason, Moriah E and Scheinost, Dustin and Manning, Janessa H and Grove, Lauren E and Hect, Jasmine and Marshall, Narcis and Hernandez-Andrade, Edgar and Berman, Susan and Pappas, Athina and Yeo, Lami and others},
  journal={Scientific reports},
  volume={7},
  number={1},
  pages={1--10},
  year={2017},
  publisher={Nature Publishing Group}
}
@article{scheinost2021functional,
  title={Functional Connectivity for the Language Network in the Developing Brain: 30 Weeks of Gestation to 30 Months of Age},
  author={Scheinost, Dustin and Chang, Joseph and Lacadie, Cheryl and Brennan-Wydra, Emma and Constable, R Todd and Chawarska, Katarzyna and Ment, Laura R},
  journal={Cerebral Cortex},
  year={2021}
}
@article{lebenberg2019mapping,
  title={Mapping the asynchrony of cortical maturation in the infant brain: a MRI multi-parametric clustering approach},
  author={Lebenberg, Jessica and Mangin, J-F and Thirion, Bertrand and Poupon, Cyril and Hertz-Pannier, Lucie and Leroy, Fran{\c{c}}ois and Adibpour, Parvaneh and Dehaene-Lambertz, Ghislaine and Dubois, Jessica},
  journal={Neuroimage},
  volume={185},
  pages={641--653},
  year={2019},
  publisher={Elsevier}
}
@article{can2013early,
  title={Early gray-matter and white-matter concentration in infancy predict later language skills: a whole brain voxel-based morphometry study},
  author={Can, Dilara Deniz and Richards, Todd and Kuhl, Patricia K},
  journal={Brain and Language},
  volume={124},
  number={1},
  pages={34--44},
  year={2013},
  publisher={Elsevier}
}
@article {Kostovic25,
	author = {Kostovic, I and Rakic, P},
	title = {Development of prestriate visual projections in the monkey and human fetal cerebrum revealed by transient cholinesterase staining},
	volume = {4},
	number = {1},
	pages = {25--42},
	year = {1984},
	doi = {10.1523/JNEUROSCI.04-01-00025.1984},
	publisher = {Society for Neuroscience},
	issn = {0270-6474},
	URL = {https://www.jneurosci.org/content/4/1/25},
	eprint = {https://www.jneurosci.org/content/4/1/25.full.pdf},
	journal = {Journal of Neuroscience}
}
@article{kostovic1990developmental,
  title={Developmental history of the transient subplate zone in the visual and somatosensory cortex of the macaque monkey and human brain},
  author={Kostovic, Ivica and Rakic, Pasko},
  journal={Journal of Comparative Neurology},
  volume={297},
  number={3},
  pages={441--470},
  year={1990},
  publisher={Wiley Online Library}
}
@article{rakic1977prenatal,
  title={Prenatal development of the visual system in rhesus monkey},
  author={Rakic, P and Barlow, Horace Basil and Gaze, Raymond Michael},
  journal={Philosophical Transactions of the Royal Society of London. B, Biological Sciences},
  volume={278},
  number={961},
  pages={245--260},
  year={1977},
  publisher={The Royal Society London}
}
@article{turk2019functional,
  title={Functional connectome of the fetal brain},
  author={Turk, Elise and Van Den Heuvel, Marion I and Benders, Manon J and De Heus, Roel and Franx, Arie and Manning, Janessa H and Hect, Jasmine L and Hernandez-Andrade, Edgar and Hassan, Sonia S and Romero, Roberto and others},
  journal={Journal of Neuroscience},
  volume={39},
  number={49},
  pages={9716--9724},
  year={2019},
  publisher={Soc Neuroscience}
}
@article{van2015neonatal,
  title={The neonatal connectome during preterm brain development},
  author={Van Den Heuvel, Martijn P and Kersbergen, Karina J and De Reus, Marcel A and Keunen, Kristin and Kahn, Ren{\'e} S and Groenendaal, Floris and De Vries, Linda S and Benders, Manon JNL},
  journal={Cerebral cortex},
  volume={25},
  number={9},
  pages={3000--3013},
  year={2015},
  publisher={Oxford University Press}
}
@article{molliver1973development,
  title={The development of synapses in cerebral cortex of the human fetus},
  author={Molliver, Mark E and Kostovic, Ivica and Van Der Loos, Hendrik},
  journal={Brain research},
  volume={50},
  number={2},
  pages={403--407},
  year={1973},
  publisher={Elsevier}
}
@article{kanold2010subplate,
  title={The subplate and early cortical circuits},
  author={Kanold, Patrick O and Luhmann, Heiko J},
  journal={Annual review of neuroscience},
  volume={33},
  pages={23--48},
  year={2010},
  publisher={Annual Reviews}
}
@article{kostovic1983transient,
  title={Transient cholinesterase staining in the mediodorsal nucleus of the thalamus and its connections in the developing human and monkey brain},
  author={Kostovic, Ivica and Goldman-Rakic, Patricia S},
  journal={Journal of Comparative Neurology},
  volume={219},
  number={4},
  pages={431--447},
  year={1983},
  publisher={Wiley Online Library}
}
@article{hevner2000development,
  title={Development of connections in the human visual system during fetal mid-gestation: a Dil-tracing study},
  author={Hevner, Robert F},
  journal={Journal of Neuropathology \& Experimental Neurology},
  volume={59},
  number={5},
  pages={385--392},
  year={2000},
  publisher={American Association of Neuropathologists, Inc.}
}
@article{kostovic1984development,
  title={Development of prestriate visual projections in the monkey and human fetal cerebrum revealed by transient cholinesterase staining},
  author={Kostovic, IVICA and Rakic, P},
  journal={Journal of Neuroscience},
  volume={4},
  number={1},
  pages={25--42},
  year={1984},
  publisher={Soc Neuroscience}
}
@article{mooney1996thalamic,
  title={Thalamic relay of spontaneous retinal activity prior to vision},
  author={Mooney, Richard and Penn, Anna A and Gallego, Roberto and Shatz, Carla J},
  journal={Neuron},
  volume={17},
  number={5},
  pages={863--874},
  year={1996},
  publisher={Elsevier}
}
@article{rakic1976prenatal,
  title={Prenatal genesis of connections subserving ocular dominance in the rhesus monkey},
  author={Rakic, Pasko},
  journal={Nature},
  volume={261},
  number={5560},
  pages={467--471},
  year={1976},
  publisher={Nature Publishing Group}
}
@article{goodman1993developmental,
  title={Developmental mechanisms that generate precise patterns of neuronal connectivity},
  author={Goodman, Corey S and Shatz, Carla J},
  journal={Cell},
  volume={72},
  pages={77--98},
  year={1993},
  publisher={Elsevier}
}
@article{catalano1998activity,
  title={Activity-dependent cortical target selection by thalamic axons},
  author={Catalano, Susan M and Shatz, Carla J},
  journal={Science},
  volume={281},
  number={5376},
  pages={559--562},
  year={1998},
  publisher={American Association for the Advancement of Science}
}
@article{stryker1986binocular,
  title={Binocular impulse blockade prevents the formation of ocular dominance columns in cat visual cortex},
  author={Stryker, Michael P and Harris, William A},
  journal={Journal of Neuroscience},
  volume={6},
  number={8},
  pages={2117--2133},
  year={1986},
  publisher={Soc Neuroscience}
}
@article{balice1994long,
  title={Long-term synapse loss induced by focal blockade of postsynaptlc receptors},
  author={Balice-Gordon, Rita J and Lichtman, Jeff W},
  journal={Nature},
  volume={372},
  number={6506},
  pages={519--524},
  year={1994},
  publisher={Nature Publishing Group}
}
@article{penn1998competition,
  title={Competition in retinogeniculate patterning driven by spontaneous activity},
  author={Penn, Anna A and Riquelme, Patricio A and Feller, Marla B and Shatz, Carla J},
  journal={Science},
  volume={279},
  number={5359},
  pages={2108--2112},
  year={1998},
  publisher={American Association for the Advancement of Science}
}
@article{kanold2003role,
  title={Role of subplate neurons in functional maturation of visual cortical columns},
  author={Kanold, Patrick O and Kara, Prakash and Reid, R Clay and Shatz, Carla J},
  journal={Science},
  volume={301},
  number={5632},
  pages={521--525},
  year={2003},
  publisher={American Association for the Advancement of Science}
}
@article{uylings2006development,
  title={Development of the human cortex and the concept of “critical” or “sensitive” periods},
  author={Uylings, Harry BM},
  journal={Language Learning},
  volume={56},
  pages={59--90},
  year={2006},
  publisher={Wiley Online Library}
}
@article{shatz1992specific,
  title={How are specific connections formed between thalamus and cortex?},
  author={Shatz, Carla J},
  journal={Current Opinion in Neurobiology},
  volume={2},
  number={1},
  pages={78--82},
  year={1992},
  publisher={Elsevier}
}
@article{crair1995critical,
  title={A critical period for long-term potentiation at thalamocortical synapses},
  author={Crair, Michael C and Malenka, Robert C},
  journal={Nature},
  volume={375},
  number={6529},
  pages={325--328},
  year={1995},
  publisher={Nature Publishing Group}
}
@article{coupe2008optimized,
  title={An optimized blockwise nonlocal means denoising filter for 3-D magnetic resonance images},
  author={Coup{\'e}, Pierrick and Yger, Pierre and Prima, Sylvain and Hellier, Pierre and Kervrann, Charles and Barillot, Christian},
  journal={IEEE transactiAons on medical imaging},
  volume={27},
  number={4},
  pages={425--441},
  year={2008},
  publisher={IEEE}
}
@inproceedings{dong2016accelerating,
  title={Accelerating the super-resolution convolutional neural network},
  author={Dong, Chao and Loy, Chen Change and Tang, Xiaoou},
  booktitle={European conference on computer vision},
  pages={391--407},
  year={2016},
  organization={Springer}
}
@article{wang2012multi,
  title={Multi-atlas segmentation with joint label fusion},
  author={Wang, Hongzhi and Suh, Jung W and Das, Sandhitsu R and Pluta, John B and Craige, Caryne and Yushkevich, Paul A},
  journal={IEEE transactions on pattern analysis and machine intelligence},
  volume={35},
  number={3},
  pages={611--623},
  year={2012},
  publisher={IEEE}
}
@article{huang2014gaining,
  title={Gaining insight of fetal brain development with diffusion MRI and histology},
  author={Huang, Hao and Vasung, Lana},
  journal={International Journal of Developmental Neuroscience},
  volume={32},
  pages={11--22},
  year={2014},
  publisher={Elsevier}
}
@article{kostovic2007transient,
  title={Transient patterns of cortical lamination during prenatal life: do they have implications for treatment?},
  author={Kostovi{\'c}, Ivica and Juda{\v{s}}, Milo{\v{s}}},
  journal={Neuroscience \& Biobehavioral Reviews},
  volume={31},
  number={8},
  pages={1157--1168},
  year={2007},
  publisher={Elsevier}
}
@article{kostovic2009early,
  title={Early development of neuronal circuitry of the human prefrontal cortex},
  author={Kostovic, IVICA and Judas, M},
  journal={The cognitive neurosciences},
  volume={1},
  pages={29--47},
  year={2009},
  publisher={The MIT Press, MA, USA}
}
@article{vasung2017spatiotemporal,
  title={Spatiotemporal relationship of brain pathways during human fetal development using high-angular resolution diffusion MR imaging and histology},
  author={Vasung, Lana and Raguz, Marina and Kostovic, Ivica and Takahashi, Emi},
  journal={Frontiers in neuroscience},
  volume={11},
  pages={348},
  year={2017},
  publisher={Frontiers Media SA}
}
@article{huang2009anatomical,
  title={Anatomical characterization of human fetal brain development with diffusion tensor magnetic resonance imaging},
  author={Huang, Hao and Xue, Rong and Zhang, Jiangyang and Ren, Tianbo and Richards, Linda J and Yarowsky, Paul and Miller, Michael I and Mori, Susumu},
  journal={Journal of Neuroscience},
  volume={29},
  number={13},
  pages={4263--4273},
  year={2009},
  publisher={Soc Neuroscience}
}
@article{huang2006white,
  title={White and gray matter development in human fetal, newborn and pediatric brains},
  author={Huang, Hao and Zhang, Jiangyang and Wakana, Setsu and Zhang, Weihong and Ren, Tianbo and Richards, Linda J and Yarowsky, Paul and Donohue, Pamela and Graham, Ernest and van Zijl, Peter CM and others},
  journal={Neuroimage},
  volume={33},
  number={1},
  pages={27--38},
  year={2006},
  publisher={Elsevier}
}
@article{vasung2010development,
  title={Development of axonal pathways in the human fetal fronto-limbic brain: histochemical characterization and diffusion tensor imaging},
  author={Vasung, Lana and Huang, Hao and Jovanov-Milo{\v{s}}evi{\'c}, Nata{\v{s}}a and Pletikos, Mihovil and Mori, Susumu and Kostovi{\'c}, Ivica},
  journal={Journal of anatomy},
  volume={217},
  number={4},
  pages={400--417},
  year={2010},
  publisher={Wiley Online Library}
}
@article{bauman2008neurodevelopment,
  title={Neurodevelopment of social cognition.},
  author={Bauman, Melissa D and Amaral, David G},
  year={2008},
  publisher={MIT Press}
}
@article{yu2016structural,
  title={Structural development of human fetal and preterm brain cortical plate based on population-averaged templates},
  author={Yu, Qiaowen and Ouyang, Austin and Chalak, Lina and Jeon, Tina and Chia, Jonathan and Mishra, Virendra and Sivarajan, Muraleedharan and Jackson, Greg and Rollins, Nancy and Liu, Shuwei and others},
  journal={Cerebral Cortex},
  volume={26},
  number={11},
  pages={4381--4391},
  year={2016},
  publisher={Oxford University Press}
}
